# Supplementary material for: Non-Communicable Disease (NCD) Management During Disasters and Humanitarian Emergencies: A Review of the Experiences Reported by Emergency Medical Teams (EMTs)
Source: J Pers Med. 2025 Jun 16;15(6):255. doi: 10.3390/jpm15060255 (PMC12193765; doi:10.3390/jpm15060255)
Supplement: Supplementary file 1 [file jpm-15-00255-s001.zip]

Archive with 2 entries (2 files):
- Supplementary Table S1_PCC framework.pdf
- Supplementary Table S2_Data Collection TABLE.pdf
